# Supplementary material for: Continuum beliefs and mental illness stigma: a systematic review and meta-analysis of correlation and intervention studies
Source: Psychol Med. 2021 Apr 8;51(5):716–26. doi: 10.1017/S0033291721000854 (PMC8108391; doi:10.1017/S0033291721000854)
Supplement: Supplementary file 1 [file S0033291721000854sup.zip]

Archive with 5 entries (5 files):
- S0033291721000854sup001.docx
- S0033291721000854sup002.docx
- S0033291721000854sup003.docx
- S0033291721000854sup004.docx
- S0033291721000854sup005.docx
